# Supplementary material for: Insight into the Lytic Functions of the Lactococcal Prophage TP712
Source: Viruses. 2019 Sep 20;11(10):881. doi: 10.3390/v11100881 (PMC6832245; doi:10.3390/v11100881)
Supplement: Supplementary file 1 [file viruses-11-00881-s001.zip]

Archive with 2 entries (2 files):
- Supp Fig 1 Rev.pdf
- Supp Fig 2  Rev.pdf
